# Supplementary material for: Systematic Identification of Determinants for Single-Strand Annealing-Mediated Deletion Formation in Saccharomyces cerevisiae
Source: G3 (Bethesda). 2017 Aug 17;7(10):3269–79. doi: 10.1534/g3.117.300165 (PMC5633378; doi:10.1534/g3.117.300165)
Supplement: Supplementary file 1 [file 3269TableS2.xlsx]

## Sheet: Tabelle1
Strain	baseMean	log2FoldChange	lfcSE	stat	pvalue	padj	contruct
YJR001W	363.78	11.1125	1.07684	10.3196	2.62181e-17	7.0237e-16	DelRep
YDL182W	356.021	11.0828	1.15672	9.58117	4.08971e-15	7.70986e-14	DelRep
YOR364W	1071.2	10.412	1.04693	9.94531	9.36111e-16	1.90592e-14	DelRep
YBR222C	3294.91	10.3456	0.737152	14.0345	1.02886e-29	2.61846e-27	DelRep
YIL120W	1505.67	9.94691	0.916319	10.8553	4.22199e-18	1.26411e-16	DelRep
YOL136C	7759.7	9.9259	0.810167	12.2517	1.33137e-22	6.77668e-21	DelRep
YJR154W	1476.23	9.82293	0.799102	12.2925	1.24726e-22	6.77668e-21	DelRep
YAR042W	294.071	9.7659	1.15844	8.43025	2.03097e-11	1.87957e-10	DelRep
YGR273C	143.861	9.75807	1.39809	6.97958	2.87216e-08	1.53661e-07	DelRep
YBL063W	219.352	9.68792	0.998186	9.70552	1.34073e-14	2.35321e-13	DelRep
YNL253W	585.523	9.66257	0.854883	11.3028	3.15122e-19	1.1457e-17	DelRep
YBL002W	6127	9.65019	0.704565	13.6967	1.82654e-27	2.32427e-25	DelRep
YLR001C	63714.1	9.633	0.789214	12.2058	3.9795e-22	1.68797e-20	DelRep
YDR465C	118.167	9.57043	1.13285	8.44808	2.34702e-11	2.13032e-10	DelRep
YBR066C	262.746	9.52219	1.12975	8.42855	2.77095e-11	2.39053e-10	DelRep
YIL038C	304.387	9.42847	1.1591	8.13433	1.46627e-10	1.1308e-09	DelRep
YDR034C	70.4401	9.34789	1.44256	6.48005	3.51272e-07	1.51523e-06	DelRep
YGR161C	95.3746	9.26383	1.137	8.14758	1.67446e-10	1.27209e-09	DelRep
YLR446W	81.8758	9.23707	1.18141	7.81866	9.02446e-10	6.2924e-09	DelRep
YPL103C	2300.07	9.23484	0.85183	10.8412	2.00857e-17	5.67979e-16	DelRep
YKL131W	170.433	9.18568	0.955077	9.61773	5.32637e-14	7.13453e-13	DelRep
YDL027C	835.253	9.16304	0.688321	13.3122	2.31465e-25	2.35631e-23	DelRep
YLR445W	684.304	9.1589	1.03136	8.88044	3.88657e-12	4.03727e-11	DelRep
YDL026W	40.66	9.09296	1.47408	6.16856	1.49587e-06	5.94841e-06	DelRep
YGL083W	975.241	9.09061	0.745007	12.202	1.77385e-21	6.94531e-20	DelRep
YJR059W	2900.03	8.9934	0.943478	9.53218	1.2407e-13	1.57879e-12	DelRep
YGL087C	9854.76	8.87494	0.669136	13.2633	9.19689e-25	6.68745e-23	DelRep
YER037W	557.787	8.83947	0.898703	9.83581	2.73286e-14	3.97436e-13	DelRep
YGL101W	81.4542	8.80059	1.2036	7.31192	1.6e-08	8.96241e-08	DelRep
YBR216C	749.511	8.78276	0.884545	9.92913	1.74593e-14	2.86671e-13	DelRep
YMR186W	277.575	8.74875	0.909681	9.61738	1.18177e-13	1.54236e-12	DelRep
YKL132C	110.161	8.68375	0.983919	8.82568	1.09833e-11	1.0751e-10	DelRep
YBR057C	6608.39	8.67744	0.795136	10.9131	4.54723e-17	1.10216e-15	DelRep
YBL044W	498.854	8.67458	0.76687	11.3117	3.21354e-18	1.02231e-16	DelRep
YKL115C	1576.51	8.66473	0.940182	9.21602	1.35311e-12	1.49725e-11	DelRep
YDR357C	4599.83	8.63746	0.870828	9.91867	2.49757e-14	3.76492e-13	DelRep
YKL174C	47.9898	8.63412	1.20109	7.18855	3.32504e-08	1.74479e-07	DelRep
YPL187W	289.244	8.61647	0.907078	9.49915	3.00294e-13	3.47386e-12	DelRep
YGL032C	188.225	8.38175	0.956709	8.76103	2.54886e-11	2.23684e-10	DelRep
YML074C	34.983	8.37706	1.21351	6.90313	1.48e-07	6.91123e-07	DelRep
YMR038C	830.521	8.37644	0.812701	10.3069	4.29565e-15	7.80887e-14	DelRep
YHR044C	185.496	8.32499	0.962135	8.65263	4.90092e-11	4.0235e-10	DelRep
YGL234W	160.684	8.26512	0.84703	9.75776	1.39747e-13	1.73491e-12	DelRep
YKL137W	893.555	8.25686	0.820989	10.0572	2.51488e-14	3.76492e-13	DelRep
YHR155W	1431.8	8.08688	0.792316	10.2066	1.56145e-14	2.64927e-13	DelRep
YMR044W	31.8175	8.08258	1.51324	5.34126	5.83008e-05	0.000207518	DelRep
YGL039W	101.045	8.07204	0.908957	8.88056	2.38562e-11	2.13032e-10	DelRep
YGL198W	75.5228	8.07122	1.28082	6.30161	2.136e-06	8.36332e-06	DelRep
YLR271W	61.0316	8.03035	1.20632	6.65693	5.76322e-07	2.42436e-06	DelRep
YFR023W	18.5976	8.01497	1.55747	5.14615	0.000112454	0.00039205	DelRep
YML100W	6041.1	8.00175	0.841817	9.50533	1.00722e-12	1.13928e-11	DelRep
YLR247C	86.9795	8.00027	1.04004	7.69227	8e-09	4.8244e-08	DelRep
YDR329C	573.412	7.96607	0.738424	10.7879	6.50521e-16	1.37965e-14	DelRep
YGR260W	1239.16	7.8871	0.916816	8.60271	1.35161e-10	1.05841e-09	DelRep
YNL082W	76.6176	7.88662	1.05011	7.51028	2.07393e-08	1.1414e-07	DelRep
YAL014C	627.112	7.88339	1.04971	7.51004	2.08547e-08	1.1414e-07	DelRep
YDL201W	12.5571	7.87024	1.59428	4.93655	0.000231352	0.000785054	DelRep
YDL188C	2314.6	7.86947	0.70025	11.2381	5.20537e-17	1.20433e-15	DelRep
YGL028C	16.4701	7.85999	1.52914	5.14014	0.000126995	0.000439731	DelRep
YGR121C	1784.55	7.78713	0.874861	8.90099	3.71764e-11	3.10209e-10	DelRep
YBL036C	22.971	7.77776	1.51923	5.11956	0.000142897	0.000491449	DelRep
YER059W	32.0888	7.77268	1.19409	6.50931	1.33552e-06	5.43825e-06	DelRep
YBL037W	9.36761	7.75309	1.60289	4.83693	0.000331709	0.00109636	DelRep
YPR129W	1049.75	7.72026	1.0755	7.17833	1.04499e-07	4.99e-07	DelRep
YBR285W	1281.83	7.71466	0.903532	8.53834	2.53556e-10	1.87044e-09	DelRep
YGR008C	9.65379	7.67867	1.57598	4.87232	0.000314243	0.00104542	DelRep
YOR022C	511.835	7.641	0.827545	9.23334	9.32531e-12	9.30702e-11	DelRep
YAL067C	668.602	7.6327	0.849989	8.97976	3.43064e-11	2.91032e-10	DelRep
YBR062C	117.834	7.61676	0.947179	8.04152	3e-09	1.92756e-08	DelRep
YJR004C	2024.09	7.58471	0.697105	10.8803	1.13519e-15	2.22235e-14	DelRep
YGL199C	50.9702	7.57304	1.07631	7.0361	2.24391e-07	9.84613e-07	DelRep
YLR144C	452.972	7.56646	1.02453	7.38529	5.53589e-08	2.81777e-07	DelRep
YBR128C	8.65488	7.54202	1.61131	4.68068	0.000582889	0.00186598	DelRep
YDR092W	78.1339	7.50238	1.02588	7.31312	8.1593e-08	3.99335e-07	DelRep
YDR031W	1720.12	7.47307	0.954423	7.82993	9.7845e-09	5.79106e-08	DelRep
YHL002W	1203.04	7.47301	0.742346	10.0668	1.67341e-13	1.98085e-12	DelRep
YEL012W	107.577	7.45839	0.977669	7.62874	2.3632e-08	1.28e-07	DelRep
YIR013C	146.482	7.45736	0.780685	9.55233	2.73955e-12	2.90507e-11	DelRep
YBR258C	801.476	7.4501	0.874074	8.52343	4.50944e-10	3.18792e-09	DelRep
YCL026C-A	315.084	7.42028	0.918199	8.08134	3.566e-09	2.21353e-08	DelRep
YEL067C	190.551	7.41014	0.733471	10.1028	1.63009e-13	1.97552e-12	DelRep
YIL056W	8.37675	7.38887	1.63904	4.50805	0.00100966	0.00311463	DelRep
YCL075W	30.2978	7.36945	1.28005	5.75717	2.73197e-05	9.93265e-05	DelRep
YPL070W	1156.5	7.36196	1.02157	7.20655	1.53116e-07	7.08511e-07	DelRep
YJL161W	91.2306	7.35367	1.17392	6.26418	5.10336e-06	1.93851e-05	DelRep
YMR101C	1009.62	7.34214	0.893246	8.21963	2.22317e-09	1.4324e-08	DelRep
YDR419W	2106.42	7.33364	0.872996	8.40054	1e-09	6.87097e-09	DelRep
YDR262W	82.4839	7.33037	0.880272	8.32739	1.401e-09	9.31372e-09	DelRep
YCR022C	8.15977	7.28432	1.63483	4.4557	0.00122784	0.00374234	DelRep
YOL150C	13.491	7.2717	1.56586	4.64389	0.000760902	0.00237607	DelRep
YLL012W	127.542	7.269	0.813359	8.93701	9.29017e-11	7.38859e-10	DelRep
YLR028C	93.6265	7.26378	1.01514	7.15544	2.15699e-07	9.54702e-07	DelRep
YBR073W	184.007	7.25361	0.96571	7.51117	5.32355e-08	2.73706e-07	DelRep
YNL009W	23.1342	7.25055	1.54186	4.70248	0.000660805	0.00210218	DelRep
YKL133C	22.4241	7.24607	1.23918	5.84748	2.30073e-05	8.42496e-05	DelRep
YDL230W	331.202	7.24001	0.91913	7.87703	1.19066e-08	6.88918e-08	DelRep
YGL230C	10.1941	7.22368	1.59119	4.5398	0.00102754	0.00315072	DelRep
YDR391C	9.78035	7.19513	1.64482	4.37442	0.00158595	0.0046933	DelRep
YIL009W	8.13757	7.15896	1.61273	4.43904	0.00137951	0.00413042	DelRep
YGL067W	7.36379	7.14164	1.60032	4.46262	0.00131415	0.00395801	DelRep
YOR371C	504.606	7.10205	0.836493	8.49026	1.06514e-09	7.22878e-09	DelRep
YDL218W	9.33956	7.08485	1.61348	4.39103	0.00162449	0.00477957	DelRep
YOR289W	363.876	7.08232	0.943792	7.50411	7.24439e-08	3.61509e-07	DelRep
YBR147W	12.9814	7.07535	1.64453	4.30235	0.00202732	0.00589662	DelRep
YDR345C	954.285	7.05413	0.852745	8.27227	3.08707e-09	1.9399e-08	DelRep
YDR486C	19.7612	7.03084	1.22564	5.73647	4.04896e-05	0.000145135	DelRep
YBR188C	7.15912	6.99817	1.63808	4.27217	0.00227904	0.00659108	DelRep
YDR198C	364.258	6.98713	0.987179	7.07787	4.37438e-07	1.87106e-06	DelRep
YPR078C	2937.63	6.9848	0.874373	7.98835	1.19106e-08	6.88918e-08	DelRep
YLR255C	189.16	6.98276	0.970228	7.19704	2.8115e-07	1.22312e-06	DelRep
YNL087W	7.17955	6.97303	1.63607	4.26205	0.00236883	0.00681205	DelRep
YBL015W	7.02791	6.96894	1.60247	4.34886	0.00193003	0.0056459	DelRep
YKL183W	5.56734	6.96885	1.76089	3.95758	0.00477561	0.0127266	DelRep
YBR226C	1269.33	6.96218	0.819591	8.49469	1.40895e-09	9.31372e-09	DelRep
YBR125C	4.48612	6.94315	1.66946	4.15891	0.00306722	0.00857811	DelRep
YGL023C	1081.53	6.89921	0.935083	7.37818	1.61161e-07	7.3242e-07	DelRep
YOR012W	433.78	6.89233	0.932538	7.39093	1.55226e-07	7.11804e-07	DelRep
YHR097C	205.529	6.88875	0.919277	7.49366	1.04894e-07	4.99e-07	DelRep
YGR295C	520.431	6.86221	0.854285	8.03268	1.25894e-08	7.2e-08	DelRep
YJL013C	4.87605	6.85872	1.72032	3.98689	0.00473817	0.0126933	DelRep
YJL055W	1289.16	6.84717	0.887376	7.7162	4.7e-08	2.44e-07	DelRep
YNL157W	106.248	6.8284	0.97114	7.03133	6.63e-07	2.72163e-06	DelRep
YAL062W	10.8763	6.76146	1.69313	3.99346	0.0049201	0.0128661	DelRep
YBR199W	1699.62	6.70158	0.808302	8.29093	6e-09	3.68273e-08	DelRep
YDR438W	65.3183	6.67363	0.991572	6.73035	2.43677e-06	9.39635e-06	DelRep
YLR436C	32.7862	6.63431	1.19781	5.5387	0.000109289	0.000383643	DelRep
YDR349C	13.1255	6.63425	1.5373	4.31552	0.00257368	0.00731845	DelRep
YGL255W	60.4574	6.62715	0.890835	7.43925	2.05637e-07	9.26275e-07	DelRep
YMR106C	1075.6	6.62389	0.682421	9.70646	1.23792e-11	1.18887e-10	DelRep
YIL010W	7.50897	6.60152	1.6499	4.00117	0.00528759	0.0136936	DelRep
YAL061W	920.356	6.59094	0.973254	6.77206	2.39231e-06	9.29532e-06	DelRep
YJR058C	7.8466	6.57072	1.6396	4.00752	0.00530826	0.0136936	DelRep
YGL037C	7.54847	6.53837	1.61192	4.05627	0.00486999	0.0128661	DelRep
YBL082C	6.67065	6.53699	1.58494	4.12443	0.00420236	0.0115622	DelRep
YDL219W	4.04508	6.52706	1.72403	3.78594	0.00864292	0.0215649	DelRep
YBL017C	74.2979	6.49612	0.837319	7.75824	7.88827e-08	3.89818e-07	DelRep
YBR145W	190.857	6.48847	0.744675	8.71315	1.66603e-09	1.08719e-08	DelRep
YGR068C	719.935	6.47956	0.843493	7.68183	1.09186e-07	5.14589e-07	DelRep
YDR530C	316.794	6.46596	0.665791	9.7117	1.97643e-11	1.86297e-10	DelRep
YGL259W	6.82579	6.44469	1.58075	4.07698	0.00492714	0.0128661	DelRep
YLR253W	5.42148	6.40896	1.76731	3.6264	0.0126051	0.030362	DelRep
YDR307W	238.672	6.39965	0.79309	8.06926	2.9e-08	1.53661e-07	DelRep
YPR092W	16.9256	6.38136	1.26461	5.04612	0.000531023	0.0017216	DelRep
YGL158W	5.981	6.3726	1.69234	3.76554	0.00977327	0.0240319	DelRep
YER053C	6.67042	6.36765	1.65439	3.84893	0.00828983	0.0207858	DelRep
YDR030C	4.85989	6.35821	1.69138	3.75918	0.00997431	0.0241758	DelRep
YDR019C	12.4224	6.3446	1.28146	4.95107	0.000698038	0.00219322	DelRep
YLR394W	7.66196	6.30985	1.67053	3.77715	0.00988206	0.0241675	DelRep
YOR303W	15.1582	6.30487	1.24898	5.04802	0.000567458	0.00182808	DelRep
YDR163W	85.7435	6.28129	0.886183	7.08803	1.35742e-06	5.48354e-06	DelRep
YDL197C	5.84707	6.22938	1.70555	3.65241	0.0131467	0.0312636	DelRep
YNL092W	580.102	6.22181	0.779314	7.9837	6.04928e-08	3.0486e-07	DelRep
YMR180C	745.414	6.21595	0.877882	7.08062	1.56769e-06	6.18567e-06	DelRep
YPL155C	3.73682	6.21355	1.73151	3.58852	0.0149553	0.0346011	DelRep
YMR111C	4.66129	6.21185	1.77052	3.5085	0.0173651	0.0394591	DelRep
YIL167W	3.87691	6.20884	1.80748	3.43508	0.0198821	0.0439999	DelRep
YFL004W	28.8665	6.17874	1.19504	5.17032	0.000470993	0.00154668	DelRep
YMR104C	7.23326	6.17403	1.60588	3.84464	0.00934376	0.0231999	DelRep
YLL028W	5.48136	6.12492	1.6645	3.67974	0.0132057	0.0312636	DelRep
YGR151C	15.5979	6.12433	1.27834	4.79083	0.00125398	0.00379927	DelRep
YDR501W	4.34231	6.11141	1.74911	3.49402	0.0187443	0.0418457	DelRep
YDL091C	453.524	6.07764	0.819927	7.41241	6.58655e-07	2.72163e-06	DelRep
YBR139W	4.09112	6.06777	1.69474	3.58036	0.0163846	0.037398	DelRep
YJL133W	6.4337	6.01939	1.34172	4.48631	0.00273826	0.00774319	DelRep
YHR138C	3.99581	6.01795	1.74449	3.44968	0.0212665	0.046658	DelRep
YPL121C	5.25904	5.97584	1.59549	3.74545	0.0127055	0.030362	DelRep
YDL080C	140.956	5.95995	0.821893	7.25149	1.44946e-06	5.80927e-06	DelRep
YNL125C	6.57291	5.9565	1.63395	3.64545	0.0154597	0.0354459	DelRep
YDR483W	5.91464	5.93761	1.67732	3.53994	0.0188968	0.0420021	DelRep
YJR149W	121.375	5.90415	0.728807	8.10112	8.46586e-08	4.10393e-07	DelRep
YCR067C	4.65384	5.90182	1.70753	3.45635	0.022309	0.0487351	DelRep
YDL238C	5.70196	5.85355	1.63791	3.5738	0.018636	0.0417874	DelRep
YDR055W	114.707	5.85179	0.771505	7.58491	5.9581e-07	2.4858e-06	DelRep
YGL063W	6.3748	5.851	1.63339	3.58212	0.0183899	0.0414179	DelRep
YDL129W	156.868	5.84951	0.679597	8.60732	1.4754e-08	8.34423e-08	DelRep
YGR241C	5.45563	5.84661	1.68735	3.46497	0.0226268	0.049218	DelRep
YDR368W	6.2254	5.8421	1.62306	3.59944	0.0179234	0.0405467	DelRep
YGR011W	97.4402	5.84125	0.970521	6.01867	7.5605e-05	0.000267243	DelRep
YDL199C	4.2372	5.81655	1.73898	3.3448	0.0281848	0.0583172	DelRep
YDR063W	355.451	5.80205	0.873237	6.6443	1.3369e-05	5.00356e-05	DelRep
YDR077W	5.33989	5.74052	1.71423	3.34875	0.0291065	0.0597386	DelRep
YBR158W	6.90481	5.67479	1.64467	3.45042	0.0254587	0.0544474	DelRep
YJR152W	172.939	5.67396	0.792257	7.16176	3.52939e-06	1.35072e-05	DelRep
YDR506C	5.20067	5.67288	1.70972	3.31802	0.0316949	0.0647899	DelRep
YCL022C	7.43719	5.64118	1.32384	4.26122	0.00595111	0.0150702	DelRep
YDR124W	8.3929	5.61427	1.62713	3.45042	0.0263334	0.0558264	DelRep
YOR152C	6.3285	5.61194	1.63091	3.44098	0.0267825	0.0563318	DelRep
YDL134C-A	5.97036	5.58663	1.77974	3.13901	0.0438784	0.0879296	DelRep
YDR521W	133.477	5.58411	0.799763	6.98221	7.41317e-06	2.79504e-05	DelRep
YDR213W	196.938	5.57008	0.825354	6.74871	1.52177e-05	5.65389e-05	DelRep
YBL010C	4.52138	5.55514	1.80947	3.07003	0.0494445	0.0964263	DelRep
YER051W	3.83861	5.5346	1.79418	3.08475	0.048834	0.0956019	DelRep
YDL240W	7.10206	5.51964	1.55979	3.5387	0.0240407	0.0518506	DelRep
YGL125W	21.8517	5.50813	1.01196	5.44301	0.000526975	0.00171942	DelRep
YPR007C	42.9175	5.49736	0.83687	6.56896	2.92664e-05	0.00010565	DelRep
YDR090C	5.01835	5.46681	1.42213	3.84408	0.0147791	0.0343495	DelRep
YBR301W	4.08985	5.45349	1.72908	3.15398	0.0457931	0.0906953	DelRep
YBR260C	99.0958	5.42901	1.03965	5.22194	0.000973	0.00301986	DelRep
YBL080C	5.3328	5.40571	1.71811	3.14631	0.0474526	0.0936178	DelRep
YLR385C	265.91	5.40558	0.9276	5.82749	0.000241232	0.000813159	DelRep
YDR169C	5.6614	5.40272	1.63885	3.29664	0.0378682	0.0766789	DelRep
YKR023W	33.481	5.29106	1.0407	5.08412	0.00156505	0.00465854	DelRep
YGL089C	7.92928	5.22896	1.30567	4.00479	0.0133977	0.0315715	DelRep
YOL002C	4.62464	5.19767	1.44052	3.60818	0.0264326	0.0558264	DelRep
YML057W	3.74332	5.19421	1.63055	3.18556	0.0501155	0.0973618	DelRep
YJL151C	6.26944	5.17529	1.42624	3.62863	0.0259912	0.0553537	DelRep
YML028W	9.88927	5.14117	1.28137	4.01224	0.0142296	0.0332241	DelRep
YDR010C	10.1033	5.07161	1.10647	4.58361	0.00550229	0.0140737	DelRep
YDR330W	16.3924	5.05234	1.04753	4.82308	0.00357019	0.0099302	DelRep
YOR255W	7.51157	5.01412	1.30303	3.84804	0.0207138	0.045642	DelRep
YDR508C	174.403	4.95127	0.794221	6.23412	0.000202455	0.000691609	DelRep
YDR260C	19.2853	4.92267	0.809438	6.08159	0.000305329	0.00102245	DelRep
YDR295C	17.3783	4.89941	1.12446	4.35712	0.00992341	0.0241675	DelRep
YIL099W	16.7691	4.78596	1.03078	4.64304	0.00687656	0.0173276	DelRep
YDR461W	5.93853	4.76058	1.37405	3.46463	0.0445284	0.0888823	DelRep
YGL017W	200.68	4.68234	0.790274	5.92495	0.000688336	0.00217617	DelRep
YJR108W	14.2448	4.63827	1.01825	4.55516	0.00956984	0.0236459	DelRep
YLR125W	9.25181	4.55186	1.15613	3.93714	0.0272974	0.0567118	DelRep
YIR023W	17.4192	4.49957	1.17919	3.8158	0.034029	0.069283	DelRep
YDL138W	19.5914	4.37143	0.85102	5.1367	0.00532679	0.0136936	DelRep
YPL034W	19.9998	4.23184	0.995043	4.25292	0.0248994	0.0534759	DelRep
YJR092W	182.291	4.1692	0.783984	5.31796	0.00565942	0.0144032	DelRep
YBR137W	11.4041	4.02289	1.00776	3.99192	0.0447162	0.0889084	DelRep
YDL204W	9.81944	3.9507	0.939982	4.20296	0.0379628	0.0766789	DelRep
YJL135W	137.722	3.65817	0.673408	5.43232	0.013803	0.0323765	DelRep
YGR292W	33.3648	3.65336	0.837135	4.36412	0.0482662	0.0948551	DelRep
YGL202W	112.419	3.63839	0.796156	4.56995	0.039602	0.0796735	DelRep
YIL099W	868.825	6.45377	0.82878	7.78707	7.7057e-08	7.91778e-07	DelNoRep
YHL046C	25.9551	6.29776	1.6511	3.81428	0.00924207	0.0247634	DelNoRep
YGL079W	32.9653	6.09349	1.63314	3.73116	0.0121925	0.0316101	DelNoRep
YMR107W	27.6571	5.79871	1.61294	3.59511	0.0185155	0.0450812	DelNoRep
YDL229W	15.4224	5.72854	1.7265	3.31801	0.0308041	0.0694105	DelNoRep
YPR111W	43.5943	5.72269	1.1443	5.00104	0.00114093	0.00412208	DelNoRep
YDR330W	177.55	5.62332	0.751837	7.47944	1.44067e-06	1.0757e-05	DelNoRep
YDR169C	29.7005	5.55725	1.61959	3.43126	0.0280645	0.0640167	DelNoRep
YDL138W	551.439	5.55542	0.714514	7.77511	6.49113e-07	5.27469e-06	DelNoRep
YGL259W	15.3237	5.51108	1.69582	3.24981	0.0384118	0.0832131	DelNoRep
YPL107W	32.4587	5.50102	1.65437	3.32514	0.034326	0.0764316	DelNoRep
YML007W	26.7828	5.47542	1.67038	3.27794	0.0374695	0.0820159	DelNoRep
YDR528W	31.6867	5.45771	1.66628	3.27538	0.0379769	0.0826487	DelNoRep
YGL050W	40.3186	5.23636	1.19132	4.39544	0.00659507	0.0184201	DelNoRep
YPL034W	684.45	5.1154	0.607716	8.41742	2.95317e-07	2.54427e-06	DelNoRep
YGL121C	43.0868	5.0881	1.165	4.36747	0.00803172	0.0219939	DelNoRep
YOR025W	73.3053	5.06756	0.972303	5.21192	0.0016053	0.0054815	DelNoRep
YDR445C	89.8716	4.93765	0.775897	6.36379	0.000153011	0.000702343	DelNoRep
YNL129W	539.583	4.78954	0.659503	7.26235	2.33934e-05	0.000133109	DelNoRep
YOR348C	38.8458	4.78811	1.21672	3.93525	0.0219348	0.05172	DelNoRep
YML066C	205.202	4.67912	0.737497	6.3446	0.000280442	0.00115982	DelNoRep
YOR303W	24.522	4.62563	1.20524	3.83794	0.0293678	0.0665829	DelNoRep
YDR248C	28.4086	4.56665	1.25006	3.65313	0.0400519	0.0862656	DelNoRep
YGL257C	66.4969	4.52934	0.850725	5.3241	0.00294749	0.00941289	DelNoRep
YBL065W	129.845	4.4116	0.820778	5.3749	0.00330137	0.0103283	DelNoRep
YDR010C	21.6515	4.00887	1.00161	4.00243	0.0448942	0.0952301	DelNoRep
YAR020C	60.1171	4.00078	0.83656	4.78242	0.0167716	0.0414662	DelNoRep
YER121W	32.9854	3.98552	0.962617	4.1403	0.0391478	0.0844809	DelNoRep
YER079W	72.3878	3.97215	0.819137	4.84919	0.0160578	0.039966	DelNoRep
YGL039W	51.495	3.97072	0.849445	4.67449	0.0203404	0.0484708	DelNoRep
YJR149W	230.998	3.86704	0.549763	7.03401	0.000683572	0.00259526	DelNoRep
YBL053W	182.283	3.39994	0.687933	4.94225	0.0418512	0.0892826	DelNoRep
YOL131W	112.051	3.28645	0.522949	6.28445	0.0138942	0.035287	DelNoRep
