# Supplementary material for: Systematic Identification of Determinants for Single-Strand Annealing-Mediated Deletion Formation in Saccharomyces cerevisiae
Source: G3 (Bethesda). 2017 Aug 17;7(10):3269–79. doi: 10.1534/g3.117.300165 (PMC5633378; doi:10.1534/g3.117.300165)
Supplement: Supplementary file 2 [file 3269TableS5.xlsx]

## Sheet: Tabelle1
Table S5.
Strain	Gene Name	Fold enrich. in Drug	Fold enrich. in YPAD	Function
Campt
YBR222C	PCS60	11.4	5.5	Oxalyl-CoA synthetase
YBR073W	RDH54	11	5.2	DNA-dependent ATPase; DNA recombination/repair translocase, supercoils DNA and promotes DNA strand opening
YGR121C	MEP1	10	7.8	Ammonium permease
YIR013C	GAT4	9.9	6.3	Protein containing GATA family zinc finger motifs
YMR186W	HSC82	9.8	8.8	Cytoplasmic chaperone of the Hsp90 family
YKL174C	TPO5	9.7	7	Protein involved in excretion of putrescine and spermidine
YBR066C	NRG2	9.6	5.2	Transcriptional repressor
YGL087C	MMS2	9.6	7.5	Ubiquitin-conjugating enzyme variant; involved in error-free postreplication repair
YOL136C	PFK27	9.5	9.2	6-PhosphoFructo-2-Kinase
YIL038C	NOT3	9.4	6	Subunit of CCR4-NOT global transcriptional regulator
YDR034C	LYS14	9.3	7.1	Transcriptional activator involved in regulating lysine biosynthesis
YLR247C	IRC20	9.3	8.1	E3 ubiquitin ligase and putative helicase; involved in synthesis-dependent strand annealing-mediated homologous recombination
YMR038C	CCS1	9.3	8.6	Copper chaperone for superoxide dismutase Sod1p; protein abundance increases in response to DNA replication stress
YAR042W	SWH1	9.2	3.6	Protein similar to mammalian oxysterol-binding protein
YDL230W	PTP1	9.2	7.1	Phosphotyrosine-specific protein phosphatase
YML074C	FPR3	9.2	8.6	Nucleolar peptidyl-prolyl cis-trans isomerase (PPIase)
YBL002W	HTB2	9.1	3.7	Histone H2B; core histone protein required for chromatin assembly and chromosome function
YDL182W	LYS20	9.1	7	Homocitrate synthase isozyme
YIL120W	QDR1	9	6.2	Multidrug transporter of the major facilitator superfamily
YLR445W	GMC2	8.9	8.4	Protein involved in meiotic crossing over
YJR001W	AVT1	8.8	7.8	Vacuolar transporter
YDR465C	RMT2	8.8	7.3	Arginine N5 methyltransferase; relative distribution to the nucleus increases upon DNA replication stress
YGL032C	AGA2	8.7	7.3	Adhesion subunit of a-agglutinin of a-cells
YHR155W	YSP1	8.7	5.8	Mitochondrial protein
YPL103C	FMP30	8.7	9.7	Protein with a role in maintaining mitochondrial morphology
YGL255W	ZRT1	8.7	7.6	High-affinity zinc transporter of the plasma membrane
YBR057C	MUM2	8.5	5	Protein essential for meiotic DNA replication and sporulation
YNL253W	TEX1	8.4	9.2	Protein involved in mRNA export
YMR044W	IOC4	8.4	8.7	Member of a complex (Isw1b) with Isw1p and Ioc2p
Doxo
YOL136C	PFK27	14.1	9.2	6-phosphofructo-2-kinase; catalyzes synthesis of fructose-2,6-bisphosphate
YBR222C	PCS60	13.8	5.5	Oxalyl-CoA synthetase
YBR057C	MUM2	13.1	5	Protein essential for meiotic DNA replication and sporulation
YDL182W	LYS20	12.8	6.6	Homocitrate synthase isozyme; catalyzes the condensation of acetyl-CoA and alpha-ketoglutarate to form homocitrate
YMR038C	CCS1	12.7	8.6	Copper chaperone for superoxide dismutase Sod1p; protein abundance increases in response to DNA replication stress
YDR465C	RMT2	12.2	7.3	Arginine N5 methyltransferase; relative distribution to the nucleus increases upon DNA replication stress
YBR216C	YBP1	12.2	5.4	Protein involved in cellular response to oxidative stress
YLR445W	GMC2	12.1	8.3	Protein involved in meiotic crossing over; component of the Synaptonemal Complex (SC)
YEL012W	UBC8	11.9	5.9	Ubiquitin-conjugating enzyme that regulates gluconeogenesis
YDR345C	HXT3	11.8	7.2	Low affinity glucose transporter of the major facilitator superfamily
YOR371C	GPB1	11.5	9.6	Multistep regulator of cAMP-PKA signaling
YMR186W	HSC82	11.4	8.7	Cytoplasmic chaperone of the Hsp90 family
YBR066C	NRG2	11.4	5.1	Transcriptional repressor
YBR258C	SHG1	11.3	5.5	Subunit of the COMPASS (Set1C) complex; COMPASS methylates histone H3
YGR121C	MEP1	11.2	7.5	Ammonium permease
YBL002W	HTB2	11.1	3.6	Histone H2B; core histone protein required for chromatin assembly and chromosome function
YAR042W	SWH1	11	11.1	Protein similar to mammalian oxysterol-binding protein
YGL087C	MMS2	10.8	7.3	Ubiquitin-conjugating enzyme variant; involved in error-free postreplication repair
YGR260W	TNA1	10.8	7.6	High affinity nicotinic acid plasma membrane permease
YBR073W	RDH54	10.8	5.2	DNA-dependent ATPase; DNA recombination/repair translocase, supercoils DNA and promotes DNA strand opening
YPL103C	FMP30	10.7	9.7	Protein with a role in maintaining mitochondrial morphology
YER037W	PHM8	10.5	6	Lysophosphatidic acid (LPA) phosphatase, nucleotidase
YKL137W	CMC1	10.5	6.6	Copper-binding protein of the mitochondrial intermembrane space
YDR357C	CNL1	10.5	7.3	Subunit of the BLOC-1 complex involved in endosomal maturation
YGR068C	ART5	10.4	7.3	Protein proposed to regulate endocytosis of plasma membrane proteins
YDR034C	LYS14	10.4	7.2	Transcriptional activator involved in regulating lysine biosynthesis
YCL026C-A	FRM2	10.4	5.6	Type II nitroreductase, using NADH as reductant; involved in the oxidative stress response
YMR101C	SRT1	10.4	8.6	Cis-prenyltransferase
YDL230W	PTP1	10.3	7	Phosphotyrosine-specific protein phosphatase
HU
YMR038C	CCS1	13.5	8.6	Copper chaperone for superoxide dismutase Sod1p; protein abundance increases in response to DNA replication stress
YOL136C	PFK27	13	9.2	6-PhosphoFructo-2-Kinase
YMR186W	HSC82	13	8.8	Cytoplasmic chaperone of the Hsp90 family
YNL253W	TEX1	12.9	9.2	Protein involved in mRNA export
YJR004C	SAG1	12.2	7.8	Alpha-agglutinin of alpha-cells
YBR057C	MUM2	12.1	5	Protein essential for meiotic DNA replication and sporulation
YBR222C	PCS60	11.7	5.5	Oxalyl-CoA synthetase
YIR013C	GAT4	11.6	6.5	Protein containing GATA family zinc finger motifs
YDR163W	CWC15	11.6	7.3	Non-essential protein involved in pre-mRNA splicing
YBR066C	NRG2	11.5	5.1	Transcriptional repressor
YDL188C	PPH22	11.5	7.3	Catalytic subunit of protein phosphatase 2A
YML100W	TSL1	11.4	8.6	Large subunit of trehalose 6-phosphate synthase/phosphatase complex; mutant has aneuploidy tolerance; protein abundance increases in response to DNA replication stress
YGR121C	MEP1	11.3	7.5	Ammonium permease
YDR345C	HXT3	11	7.3	Low affinity glucose transporter of the major facilitator superfamily
YAR042W	SWH1	10.9	3.6	Protein similar to mammalian oxysterol-binding protein
YLR247C	IRC20	10.8	8.1	E3 ubiquitin ligase and putative helicase; involved in synthesis-dependent strand annealing-mediated homologous recombination
YPL103C	FMP30	10.8	9.7	Protein with a role in maintaining mitochondrial morphology
YDL230W	PTP1	10.8	7.3	Phosphotyrosine-specific protein phosphatase
YOR371C	GPB1	10.7	9.6	Multistep regulator of cAMP-PKA signaling
YCL026C-A	FRM2	10.7	5.6	Type II nitroreductase, using NADH as reductant; involved in the oxidative stress response
YGR260W	TNA1	10.6	7.6	High affinity nicotinic acid plasma membrane permease
YGL087C	MMS2	10.6	7.4	Ubiquitin-conjugating enzyme variant; involved in error-free postreplication repair
YIL038C	NOT3	10.5	6.2	Subunit of CCR4-NOT global transcriptional regulator
YPR129W	SCD6	10.5	9.9	Repressor of translation initiation
YDR357C	CNL1	10.5	7.4	Subunit of the BLOC-1 complex involved in endosomal maturation
YPL070W	MUK1	10.4	9.7	Guanine nucleotide exchange factor (GEF)
YGL234W	ADE5,7	10.4	7.5	Enzyme of the de novo purine nucleotide biosynthetic pathway
YNL082W	PMS1	10.4	8.8	ATP-binding protein required for mismatch repair; required for both mitosis and meiosis
YKL137W	CMC1	10.1	7.2	Copper-binding protein of the mitochondrial intermembrane space
YIL120W	QDR1	10.1	6.4	Multidrug transporter of the major facilitator superfamily
YHR155W	YSP1	10.1	6	Mitochondrial protein
MMS
YBR066C	NRG2	12.9	5.4	Transcriptional repressor
YMR186W	HSC82	12.2	9	Cytoplasmic chaperone of the Hsp90 family
YAR042W	SWH1	12.1	11.1	Protein similar to mammalian oxysterol-binding protein
YIL038C	NOT3	11.9	7	Subunit of CCR4-NOT global transcriptional regulator
YKL137W	CMC1	11.3	7.6	Copper-binding protein of the mitochondrial intermembrane space
YOR371C	GPB1	11.3	9.7	Multistep regulator of cAMP-PKA signaling
YLR028C	ADE16	11	8.3	Enzyme of de novo purine biosynthesis
YCL026C-A	FRM2	11	5.9	Type II nitroreductase, using NADH as reductant; involved in the oxidative stress response
YBR258C	SHG1	10.8	5.8	Subunit of the COMPASS (Set1C) complex
YBR222C	PCS60	10.8	5.6	Oxalyl-CoA synthetase
YNL082W	PMS1	10.7	9.1	ATP-binding protein required for mismatch repair; required for both mitosis and meiosis
YLR247C	IRC20	10.6	8.3	E3 ubiquitin ligase and putative helicase; involved in synthesis-dependent strand annealing-mediated homologous recombination
YER037W	PHM8	10.6	6.5	Lysophosphatidic acid (LPA) phosphatase, nucleotidase
YDR465C	RMT2	10.4	7.9	Arginine N5 methyltransferase; relative distribution to the nucleus increases upon DNA replication stress
YBR057C	MUM2	10.2	5.1	Protein essential for meiotic DNA replication and sporulation
YDR357C	CNL1	10.2	7.8	Subunit of the BLOC-1 complex involved in endosomal maturation
YIR013C	GAT4	10.2	7.3	Protein containing GATA family zinc finger motifs
YOL136C	PFK27	10.1	9.2	6-PhosphoFructo-2-Kinase
YKL174C	TPO5	10.1	7.6	Protein involved in excretion of putrescine and spermidine
YML100W	TSL1	10.1	8.7	Large subunit of trehalose 6-phosphate synthase/phosphatase complex; mutant has aneuploidy tolerance; protein abundance increases in response to DNA replication stress
YDR345C	HXT3	9.9	7.7	Low affinity glucose transporter of the major facilitator superfamily
YHR044C	DOG1	9.9	6.6	2-deoxyglucose-6-phosphate phosphatase
YMR101C	SRT1	9.8	8.8	Cis-prenyltransferase
YMR038C	CCS1	9.6	8.7	Copper chaperone for superoxide dismutase Sod1p; protein abundance increases in response to DNA replication stress
YDR163W	CWC15	9.3	7.6	Non-essential protein involved in pre-mRNA splicing
